# Supplementary material for: Highly Cited Research on Botulinum Toxin: A Bibliometric Analysis of Clinical Trends, Influential Evidence, and Healthcare-Relevant Applications (1991–2022)
Source: Healthcare (Basel). 2026 May 27;14(11):1480. doi: 10.3390/healthcare14111480 (PMC13256325; doi:10.3390/healthcare14111480)
Supplement: Supplementary file 1 [file healthcare-14-01480-s001.zip]

Archive with 1 entries (1 files):
- healthcare-4252699-supplementary.pdf
